# Supplementary material for: Enhanced Cartilage and Subchondral Bone Repair Using Carbon Nanotube-Doped Peptide Hydrogel–Polycaprolactone Composite Scaffolds
Source: Pharmaceutics. 2023 Aug 15;15(8):2145. doi: 10.3390/pharmaceutics15082145 (PMC10458387; doi:10.3390/pharmaceutics15082145)
Supplement: Supplementary file 1 [file pharmaceutics-15-02145-s001.zip]

Archive with 1 entries (1 files):
- pharmaceutics-2518471-supplementary.pdf
